# Supplementary material for: Transcription near arrested DNA replication forks triggers ribosomal DNA copy number changes
Source: Nucleic Acids Res. 2025 Jan 29;53(3):gkaf014. doi: 10.1093/nar/gkaf014 (PMC11760980; doi:10.1093/nar/gkaf014)
Supplement: gkaf014_Supplemental_Files [file gkaf014_supplemental_files.zip]

Archive with 2 entries (2 files):
- 1S-20241008-DSB repair in sir2 sae2.pdf
- 20241113-Supplementary Table 1.docx
